# Supplementary material for: Glucose Increases STAT3 Activation, Promoting Sustained XRCC1 Expression and Increasing DNA Repair
Source: Int J Mol Sci. 2022 Apr 13;23(8):4314. doi: 10.3390/ijms23084314 (PMC9029887; doi:10.3390/ijms23084314)
Supplement: Supplementary file 1 [file ijms-23-04314-s001.zip]

Archive with 1 entries (1 files):
- ijms-1646148-supplementary.pdf
